# Supplementary material for: Effect of Starch Type and Pre-Treatment on the Properties of Gelatin–Starch Foams Produced by Mechanical Foaming
Source: Polymers (Basel). 2023 Apr 2;15(7):1775. doi: 10.3390/polym15071775 (PMC10096918; doi:10.3390/polym15071775)
Supplement: Supplementary file 1 [file polymers-15-01775-s001.zip]

Archive with 1 entries (1 files):
- polymers-2184317-supplementary.pdf
